# Supplementary material for: Evaluation of a tele-refraction model to address the lack of human resources in Kenya
Source: PLoS One. 2026 Jul 30;21(7):e0352780. doi: 10.1371/journal.pone.0352780 (PMC13422846; doi:10.1371/journal.pone.0352780)
Supplement: S1 File — (XLS) [file pone.0352780.s001.xls]

## Sheet: Sheet1
Objective ClickCheck			ClickCheck_Subjective Refraction				Objective Retinoscopy			Tele-Refraction Subjective Refraction
Sphere	Cyl	Axis	Sphere	Cyl	Axis		Sphere	Cyl	Axis	Sphere	Cyl	Axis
-0.50	0.00	0	-0.25	0.00	0		-0.25	0	0	-0.25	0	0
-0.50	0.00	0	0.00	-0.25	0.00		-0.25	0	0	-0.25	0	0
-0.50	0.00	0	-0.25	0.00	0		-0.25	0	0	-0.25	0	0
-0.75	0.00	0	-0.25	0.00	0		-0.25	0	0	-0.25	0	0
-2.00	-1.00	90	-0.25	0.00	0		0.25	0	0	0.25	0	0
-2.50	-1.50	90	-0.25	0.00	0		-0.25	-0.25	75	0.25	-0.25	75
0.00	0.00	0	0.00	0.00	0		0	0	0	0	0	0
0.00	0.00	0	0.00	0.00	0		0	0	0	0	0	0
+0.75	0.00	0	+0.25	0	0		0.25	0	0	0.25	0	0
+0.75	0.00	0	+0.25		0		0.25	0	0	0.25	0	0
+0.75	0.00	0	+0.25		0		0.25	0	0	0.25	0	0
+0.75	0.00	0	+0.25		0		0.25	0	0	0.25	0	0
-0.25	0.00	0	-0.25	0.00	0		-0.25	0	0	-0.25	0	0
-0.25	0.00	0	-0.25	0.00	0		-0.25	0	0	-0.25	0	0
-2.00	-1.00	90	-0.25	0.00	0		-0.25	0	0	-0.25	0	0
-2.50	-1.50	90	-0.25	0.00	0		-0.25	0	0	-0.25	0	0
+3.50	+3.00	90	-0.25		0		-0.25	0	0	-0.25	0	0
+3.00	+2.50	90	-0.25		0		-0.25	0	0	-0.25	0	0
+3.00	+2.50	120	-1.50		0		-1.5	0	0	-1.25	0	0
+3.00	+2.50	120	-1.50		120		-1.5	0	0	-1	0	0
+0.25	+0.75	90	+0.25	+0.75	90		0.25	-0.5	90	0.25	-0.75	90
+1.00	+1.00	90	+1.00	+1.00	90		1	-1	90	1	-0.75	90
0.00		0	0.00		0		0	0	0	0	0	0
0.00		0	0.00		0		0	0	0	0	0	0
-3.50	-2.50	150	-0.75	0.00	0		-0.75	0	0	-0.75	0	0
-3.00	-2.00	150	-0.75	0.00	0		-0.75	0	0	-0.75	0	0
+2.00	+3.00	180	-0.25	0.00	0		-0.25	0	0	-0.25	0	0
+1.50	+2.50	180	-0.25	0.00	0		-0.25	0	0	-0.25	0	0
+3.00	+4.00	105	+0.75	0.00	0		0.75	0	0	0.75	0.00	0
+4.00	+5.00	105	+0.75	0.00	0		0.75			0.75
+1.00	+0.50	90	-3.75		0		-3.75		0	-3.5		0
+1.00	+0.50	90	-3.75		0		-3.75			-3.25
+0.50	0.00	0	0.00		0		0		0	0		0
+0.50	0.00	0	0.00		0		0			0
+1.25	+0.50	90	-0.25		0		-0.25		0	-0.25		0
+1.25	+0.50	90	-0.25		0		-0.25			-0.25
+2.00	+1.00	120	-0.25		0		-0.25		0	-0.25		0
+2.00	+1.00	120	-0.25		0		-0.25			-0.25
-2.00	-1.00	90	-0.25	0.00	0		-0.25	0	0	-0.25	0	0
-1.50	-0.50	90	-0.25	0.00	0		-0.25	0		-0.25	0
-2.00	-1.00	0	-0.25	0.00	0		-0.25	0.00	0	-0.25	0	0
-1.50	-0.50	0	-0.25	0.00	0		-0.25			-0.25	0	0
-1.00	0.00	0	0.00	0.00	0		0	0	0	0	0	0
-1.25	-0.25	0	0.00	0.00	0		0	0		0	0	0
-3.00	-2.50	120	-0.25		0		-0.25	0	0	-0.25	0	0
-3.00	-2.50	120	-0.25		0		-0.25	0	0	-0.25	0	0
+2.00	+1.00	90	0.00		0		0	0	0	0	0	0
+2.00	+1.00	90	0.00		0		0	0	0	0	0	0
+3.00	+2.00	120	+0.50		0		0.5	0	0	0.5	0	0
+3.00	+2.00	120	+0.50		0		0.5	0	0	0.5	0	0
-3.00	-2.00	90	-0.75	-0.50	90		-0.75	-0.5	90	-0.5	-0.5	90
-3.50	-2.50	90	-0.75	-0.50	90		-0.75	-0.5	90	-0.75	-0.5	90
-2.00	-1.00	90	+0.75	0.00	0		0.75	0	0	0.75	0	0
-1.00	-1.00	90	+2.50	0.00	0		2.5	0	0	2.5	0	0
-1.00	0.00	0	-0.25	0.00	0		-0.25	0	0	-0.25	0	0
-1.00	0.00	0	-0.25	0.00	0		-0.25	0	0	-0.25	0	0
-1.00	0.00	0	-0.25	0.00	0		-0.25	0	0	-0.25	0	0
-1.00	0.00	0	-0.25	0.00	0		-0.25	0	0	-0.25	0	0
-1.00	0.00	0	0.00	0.00	0		0	0	0	0	0	0
-0.50	0.00	0	0.00	0.00	0		0	0	0	0	0	0
+2.50	+1.50	120	-0.50		120		-0.5	-0.75	120	-0.5	-0.5	120
+2.00	+1.00	120	-0.50		120		-0.5	-0.5	120	-0.5	-0.25	135
-1.00	0.00	0	-0.25	0.00	0		-0.25	0	0	-0.25	0	0
-1.00	0.00	0	-0.25	0.00	0		-0.25	0	0	-0.25	0	0
-1.00	0.00	0	0.00	0.00	0		0	0	0	0	0	0
-1.00	0.00	0	0.00	0.00	0		0	0		0	0	0
-1.00	0.00	0	0.00	0.00	0		0	0	0	0	0	0
-1.00	0.00	0	0.00	0.00	0		0	0		0	0	0
+1.00	+2.00	0	+0.50	0.00	0		0.5	0	0	0.5	0	0
0.00	+1.00	0	+0.50	0.00	0		0.5	0	0	0.5	0	0
+1.00	+2.00	0	0.00	0.00	0		0	0	0	0	0	0
0.00	+1.00	0	0.00	0.00	0		0	0	0	0	0	0
+4.25	+3.25	135	+0.25		135		0	-0.25	135	0.25	-0.25	135
+4.75	+3.75	135	+0.25		135		0.25	-0.5	135	0.25	-0.25	135
+1.00	0.00	0	+1.50		0		1.5	0	0	1.5	0	0
+1.75	0.00	0	+1.50		0		1.5	0	0	1.5	0	0
-2.00	-1.00	0	-0.25	0.00	0		-0.25	0	0	-0.25	0	0
-1.50	-0.50	0	-0.25	0.00	0		-0.25	0	0	-0.25	0	0
-1.00	0.00	0	0.00		0		0	0	0	0	0	0
-1.00	0.00	0	0.00		0		0	0	0	0	0	0
+3.00	+2.00	120	-0.25		120		-0.25	-0.75	120	-0.25	-0.25	120
+2.75	+1.75	120	-0.25		120		-0.25	-0.75	120	-0.25	-0.5	120
+1.00	0.00	0	+2.00	0.00	0		1.25	0	0	1	0	0
+1.00	0.00	0	+2.00	0.00	120		1.25	0	0	1	0	0
-2.00	-1.00	90	+0.25	0.00	90		0.25	0	0	0.25	0	0
-1.50	-0.50	90	+0.25	0.00	90		0.25	0	0	0.25	0	0
+0.75	0.00	0	+0.25	0.00	0		0.25	0	0	0.25	0	0
+0.75	0.00	0	+0.25	0.00	0		0.25	0	0	0.25	0	0
-2.50	-1.50	105	-0.25	-0.25	105		0.5	-0.25	105	-0.25	-0.25	105
-2.50	-1.50	105	-0.25	-0.25	105		-0.25	-0.25	105	-0.25	-0.25	105
		0			0		0.5	0	0	-0.25	0	0
		0			0		0.5	0	0	-0.25	0	0
+2.50	+0.50	120	+0.50	0.00	120		0.5	-0.25	120	0.5	-0.25	120
0.00	0.00	120	0.00	0.00	120		0	-0.5	120	0	-0.25	120
+1.00	+2.00	180	0.00	0.00	180		0	-0.5	180	0	0.25	180
+1.00	+2.00	180	0.00	0.00	180		0	0.75	180	0	0.5	180
+0.75	+0.50	135	-0.25		0		-0.25	0	0	-0.25	0	0
+1.00	+0.75	135	-0.25		0		-0.25	0	0	-0.25	0	0
-6.50	-5.00	90	-6.50	-5.00	90		-6.5	-5	90	-6.5	-5	90
-8.00		90	-8.00		90		-8	-4.5	90	-7.5	-4	90
-3.50	-2.50	90	-0.25	-0.50	180		-0.25	-0.5	180	-0.25	-0.5	180
-4.00	-3.00	90	0.00	0.00	180		0	-0.5	180	0	-0.25	180
-2.00	-1.00	0	-0.50	0.00	0		-0.5	0	0	-0.5	0	0
-3.00	-2.00	0	-0.50	0.00	0		-0.5	0	0	-0.5	0	0
-2.00	-1.00	90	0.00	0.00	0		0	0	0	0	0	0
-2.00	-1.00	90	0.00	0.00	0		0	0	0	0	0	0
-1.50	-0.50	90	-0.25	0.00	0		-0.25	0	0	-0.25	0	0
0.00	0.00	0	0.00	0.00	0		0	0	0	0	0	0
-3.50	-2.50	90	-0.75	0.00	0		-0.75	0	0	-0.75	0	0
-2.50	-1.50	90	-0.50	0.00	0		-0.5	0	0	-0.5	0	0
-3.00	-2.00	135	-3.00	-2.00	135		-3	-2	135	-2.5	-1.5	135
-1.50	-0.50	135	-1.50	-0.50	135		-1.5	-0.5	135	-1.5	-0.5	140
+0.50	+1.50	90	+0.50	+1.50	90		0.5	-1.5	90	0.5	-1	90
+1.00	+2.00	90	+1.00	+2.00	90		1	-2	90	0.75	-1	90
-3.00	-2.00	0	-3.00	-2.00	0		-3	-2	180	-3.5	-2.5	180
-2.00	-1.00	135	-2.00	-1.00	135		-2	-1	135	-2	-1	135
+1.00	+2.00	90	+1.00	+2.00	90		1	-2	90	0.75	-1.5	90
+1.00	+2.00	90	+1.00	+2.00	90		1	-2	90	0.75	-1.5	90
0.00	0.00	0	0.00	0.00	0		0	0	0	0	0	0
0.00	0.00	0	-0.50	0.00	0		-0.5	0	0	-0.5	0	0
		0	+2.00	0.00	0		2	0	0	1.5	0	0
		0	+3.00	0.00	0		3	0	0	2.5	0	0
+2.00	0.00	105	+1.00	0.00	0		1	0	0	0.75	0	0
+2.25	+1.75	105	+1.00	0.00	0		1	0	0	1	0	0
-1.00	0.00	0	+0.75	0.00	0		0.75	0	0	0.75	0	0
0.00	-1.00	0	0.00	0.00	0		0	0	0	0	0	0
-1.50	-0.50	0	-0.25	0.00	0		-0.25	0	0	-0.25	0	0
-1.00	0.00	0	-0.25	0.00	0		-0.25	0	0	-0.25	0	0
0.00	-1.00	0	-0.25	0.00	0		-0.25	0	0	-0.25	0	0
-1.00	0.00	0	-0.50	0.00	0		-0.5	0	0	-0.5	0	0
-2.00	-1.00	75	+0.25	0.00	0		0.25	0	0	0.25	0	0
-3.50	-2.50	75	+0.25	0.00	0		0.25	0	0	0.25	0	0
+3.00	0.00	0	+0.25	0.00	0		0.25	0	0	0.25	0	0
0.00	0.00	0	0.00	0.00	0		0	0	0	0	0
-3.00	-2.00	90	-0.25	0.00	0		-0.25	0	0	-0.25	0	0
-3.00	-2.00	90	-0.25	0.00	0		-0.25	0	0	-0.25	0	0
0.00	+1.00	105	-0.25	0.00	0		-0.25	0	0	-0.25	0	0
-1.50	-0.50	105	-0.25	0.00	0		-0.25	0	0	-0.25	0	0
-1.00	0.00	105	+0.75	0.00	0		0.75	0	0	0.75	0	0
-1.00	-0.50	105	+0.75	0.00	0		0.75	0	0	0.75	0	0
-1.00	0.00	120	+0.25	-0.25	120		0.25	-0.25	120	0.25	0	0
-1.00	0.00	120	+0.25	-0.25	120		0.25	-0.25	120	0.25	-0.25	120
		0	-4.75	0.00	0		-4.75	0	0	-4.5	0	0
		0	-4.75	0.00	0		-4.75	0	0	-4.75	0	0
-3.00	-2.00	135	-0.25	0.00	0		-0.25	0	0	-0.25	0	0
-2.00	-1.00	135	-0.25	0.00	0		-0.25	0	0	-0.25	0	0
-1.00	0.00	60	-0.25	-0.25	60		-0.25	-0.25	60	-0.25	-0.25	60
0.00	-1.00	60	-0.25	0.00	0		-0.25	0	0	-0.25	0	0
-1.00	-2.00	115	-1.00	-2.00	115		-1.5	-2	115	-1	-2	115
-3.50	-2.00	115	-3.50	-2.00	115		-3.5	-2	115	-3.5	-2	115
0.00	-1.00	0	0.00	0.00	0		0	0	0	0	0	0
0.00	-1.00	0	0.00	0.00	0		0	0	0	0	0	0
-1.00	0.00	0	-0.50	0.00	0		-0.5	0	0	-0.5	0	0
-2.00	-1.00	90	+0.25	-0.25	90		0.25	-0.25	90	0.25	-0.25	90
0.00	+1.00	60	-0.25	-0.25	60		0.25	-0.25	60	0.25	-0.25	60
0.00	+1.00	60	+0.50	-0.25	60		0.5	-0.25	60	0.5	-0.25	60
-1.00	0.00	180	-0.25	-0.25	180		-0.25	-0.25	180	-0.25	-0.25	180
-1.00	0.00	180	-0.25	-0.25	180		-0.25	-0.25	180	-0.25	-0.25	180
-3.00	-2.00	90	-0.25	0.00	90		-0.25	0	0	-0.25	0	0
-3.00	-2.00	90	-0.25	0.00	90		-0.25	0	0	-0.25	0	0
-2.50	-1.50	15	0.00	0.00	0		0	0	0	0	0	0
-3.50	-2.50	15	0.00	0.00	0		0	0	0	0	0	0
-1.50	-0.50	105	+0.25	-0.25	105		-0.25	-0.25	105	-0.25	-0.25	105
-1.00	0.00	105	+0.25	-0.25	105		0.25	-0.25	105	0	-0.25	105
-1.00	0.00	135	-0.75	0.00	0		-0.75	0	0	-0.75	0	0
-1.00	0.00	135	-0.75	0.00	0		-0.75	0	0	-0.75	0	0
-2.00	-1.00	15	-0.25	0.00	0		-0.25	0	0	-0.25	0	0
-2.00	-1.00	15	-0.25	0.00	0		-0.25	0	0	-0.25	0	0
0	+1.00	0	-0.25	0.00	0		-0.25	0	0	-0.25	0	0
0.00	+1.00	0	-0.25	0.00	0		-0.25	0	0	-0.25	0	0
-5.00	-4.00	0	-3.50	0.00	0		-3.5	0	0	-3.5	0	0
-4.00	-3.00	0	-3.50	0.00	0		-3.5	0	0	-3.5	0	0
+2.50	+0.25	90	0.00	0.00	90		0	-1.5	90	0	-1	90
+2.50	+0.75	90	0.00	0.00	90		0	-1.5	90	0	-1	90
-2.00	-1.00	75	-0.25	-0.25	75		-0.25	-0.25	75	-0.25	-0.25	75
+0.50	+1.50	75	-0.50	-0.25	75		-0.5	-0.25	75	-0.5	-0.25	75
+2.00	+1.00	135	-0.50	0.00	0		-0.5	0	0	-0.5	0	0
-0.50	+0.50	120	-0.75	-0.25	120		-0.75	-0.25	120	-0.75	-0.25	120
-3.00	-2.00	90	-0.25	-0.25	90		-0.25	-0.25	90	-0.25	-0.25	90
-2.00	-1.00	90	-0.25	-0.25	90		-0.25	-0.25	90	-0.25	-0.25	90
-3.50	-2.50	150	-0.75	-0.25	150		-0.75	-0.25	150	-0.75	-0.25	150
-3.00	-2.00	135	-0.75	-0.25	135		-0.75	-0.25	135	-0.75	-0.25	135
+0.50	+0.25	180	+0.50	+0.25	180		0.5	-0.25	180	0.5	0	0
+0.50	+0.25	180	+0.50	+0.25	180		0.5	-0.25	180	0.5	-0.25	180
