# Supplementary material for: Evaluation of a tele-refraction model to address the lack of human resources in Kenya
Source: PLoS One. 2026 Jul 30;21(7):e0352780. doi: 10.1371/journal.pone.0352780 (PMC13422846; doi:10.1371/journal.pone.0352780)
Supplement: S2 File — (XLSX) [file pone.0352780.s002.xlsx]

## Sheet: T-R Data
		Entrance VA		Objective Refraction								Subjective Refraction
				Right Eye			Left Eye					Right Eye			Left Eye
Age	Gender(1=M, 2=F)	RE	LE	Sphere	Cylinder	Axis	Sphere	Cylinder	Axis	Addition		Sphere	Cylinder	Axis	Sphere	Cylinder	Axis	Addition
35	1	6/9	6/9	-0.25	0	0	-0.25	0	0	0		-0.25	0	0	-0.25	0	0	0
52	2	6/9	6/9	-0.25	0	0	-0.25	0	0	2		-0.25	0	0	-0.25	0	0	2
44	2	6/9	6/9	0.25	0	0	-0.25	-0.25	75	1.5		0.25	0	0	0.25	-0.25	75	1.5
20	2	6/6	6/6	0	0	0	0	0	0	0		0	0	0	0	0	0	0
23	2	6/9	6/9	0.25	0	0	0.25	0	0	0		0.25	0	0	0.25	0	0	0
37	2	6/9	6/9	0.25	0	0	0.25	0	0	0		0.25	0	0	0.25	0	0	0
40	2	6/9	6/9	-0.25	0	0	-0.25	0	0	0		-0.25	0	0	-0.25	0	0	0
45	2	6/9	6/9	-0.25	0	0	-0.25	0	0	1		-0.25	0	0	-0.25	0	0	1
18	1	6/9	6/9	-0.25	0	0	-0.25	0	0	0		-0.25	0	0	-0.25	0	0	0
18	1	6/18	6/18	-1.5	0	0	-1.5	0	0	0		-1.25	0	0	-1	0	0	0
43	2	6/9	6/12	0.25	-0.5	90	1	-1	90	1.25		0.25	-0.75	90	1	-0.75	90	1.25
18	2	6/6	6/6	0	0	0	0	0	0	0		0	0	0	0	0	0	0
18	2	6/12	6/9	-0.75	0	0	-0.75	0	0	0		-0.75	0	0	-0.75	0	0	0
43	2	6/9	6/9	-0.25	0	0	-0.25	0	0	1		-0.25	0	0	-0.25	0	0	1
57	2	6/9	6/12	0.75	0	0	0.75	0	0	1.5		0.75	0	0	0.75	0	0	1.5
18	1	6/36	6/36	-3.75	0	0	-3.75	0	0	0		-3.5	0	0	-3.25	0	0	0
26	2	6/6	6/6	0	0	0	0	0	0	0		0	0	0	0	0	0	0
30	2	6/9	6/9	-0.25	0	0	-0.25	0	0	0		-0.25	0	0	-0.25	0	0	0
26	1	6/9	6/9	-0.25	0	0	-0.25	0	0	0		-0.25	0	0	-0.25	0	0	0
43	2	6/9	6/9	-0.25	0	0	-0.25	0	0	1.25		-0.25	0	0	-0.25	0	0	1.25
14	2	6/9	6/9	-0.25	0	0	-0.25	0	0	0		-0.25	0	0	-0.25	0	0	0
27	1	6/6	6/6	0	0	0	0	0	0	0		0	0	0	0	0	0	0
12	2	6/9	6/9	-0.25	0	0	-0.25	0	0	0		-0.25	0	0	-0.25	0	0	0
17	2	6/6	6/6	0	0	0	0	0	0	0		0	0	0	0	0	0	0
63	2	6/9	6/6	0.5	0	0	0.5	0	0	2.5		0.5	0	0	0.5	0	0	2.5
18	2	6/9	6/12	-0.75	-0.5	90	-0.75	-0.5	90	0		-0.5	-0.5	90	-0.75	-0.5	90	0
45	1	6/9	6/9	0.75	0	0	2.5	0	0	1.5		0.75	0	0	2.5	0	0	1.5
26	2	6/9	6/9	-0.25	0	0	-0.25	0	0	0		-0.25	0	0	-0.25	0	0	0
19	2	6/9	6/9	-0.25	0	0	-0.25	0	0	0		-0.25	0	0	-0.25	0	0	0
19	2	6/6	6/6	0	0	0	0	0	0	0		0	0	0	0	0	0	0
24	1	6/12	6/9	-0.5	-0.75	120	-0.5	-0.5	120	0		-0.5	-0.5	120	-0.5	-0.25	135	0
19	2	6/9	6/9	-0.25	0	0	-0.25	0	0	0		-0.25	0	0	-0.25	0	0	0
18	2	6/6	6/6	0	0	0	0	0	0	0		0	0	0	0	0	0	0
24	2	6/6	6/6	0	0	0	0	0	0	0		0	0	0	0	0	0	0
18	1	6/9	6/9	0.5	0	0	0.5	0	0	0		0.5	0	0	0.5	0	0	0
19	1	6/6	6/6	0	0	0	0	0	0	0		0	0	0	0	0	0	0
12	2	6/9	6/9	0	-0.25	135	0.25	-0.5	135	0		0.25	-0.25	135	0.25	-0.25	135	0
53	1	6/12	6/12	1.5	0	0	1.5		0	0		1.5		0	1.5	0	0	0
26	2	6/9	6/9	-0.25	0	0	-0.25	0	0	0		-0.25	0	0	-0.25	0	0	0
21	2	6/6	6/6	0	0	0	0	0	0	0		0		0	0	0	0	0
19	2	6/9	6/9	-0.25	-0.75	120	-0.25	-0.75	120	0		-0.25	-0.25	120	-0.25	-0.5	120	0
54	1	6/18	6/18	1.25	0	0	1.25	0	0	1.5		1	0	0	1	0	0	1.75
56	2	6/9	6/9	0.25	0	90	0.25	0	90	1.25		0.25	0	90	0.25	0	90	1.25
35	2	6/9	6/9	0.25	0	0	0.25	0	0	0		0.25	0	0	0.25	0	0	0
38	1	6/9	6/9	0.5	-0.25	105	-0.25	-0.25	105	1.5		-0.25	-0.25	105	-0.25	-0.25	105	1.5
53	2	6/9	6/9	-0.5	0	0	-0.5	0	0	2		-0.25	0	0	-0.5	0	0	2
53	2	6/9	6/6	0.5	-0.25	120	0	-0.5	120	0		0.5	-0.25	120	0	-0.25	120	0
18	1	6/9	6/9	0	-0.5	180	0	-0.75	180	0		0	-0.25	180	0	-0.5	180	0
18	2	6/9	6/9	-0.25	0	0	-0.25	0	0	0		-0.25		0	-0.25	0	0	0
20	2	6/60	6/60	-6.5	-5	90	-8	-4.5	90	0		-6.5	-5	90	-7.5	-4	90	0
75	1	6/9	6/9	-0.25	-0.5	180	0	-0.5	180	2.5		-0.25	-0.5	180	0	-0.25	180	2.5
19	2	6/9	6/9	-0.5	0	0	-0.5	0	0	0		-0.5	0	0	-0.5	0	0	0
19	2	6/6	6/6	0	0	0	0	0	0	0		0	0	0	0	0	0	0
48	1	6/9	6/9	-0.25	0	0	0	0	0	1.75		-0.25	0	0	0	0	0	1.75
39	2	6/12	6/9	-0.75	0	0	-0.5	0	0	1		-0.75	0	0	-0.5	0	0	1
75	1	6/36	6/36	-3	-2	135	-1.5	-0.5	135	2		-2.5	-1.5	135	-1.5	-0.5	140	2
40	2	6/12	6/18	0.5	-1.5	90	1	-2	90	1		0.5	-1	90	0.75	-1	90	1
20	2	6/36	6/36	-3	-2	180	-2	-1	135	0		-3.5	-2.5	180	-2	-1	135	0
19	2	6/18	6/18	1	-2	90	1	-2	90	0		0.75	-1.5	90	0.75	-1.5	90	0
70	1	6/9	6/9	0	0	0	-0.5	0	0	2.5		0	0	0	-0.5	0	0	2.5
50	2	6/36	6/48	2	0	0	3	0	0	0		1.5	0	0	2.5	0	0	0
56	2	6/12	6/12	1	0	0	1	0	0	2		0.75	0	0	1	0	0	2
71	2	6/9	6/9	0.75	0	0	0	0	0	2.5		0.75	0	0	0	0	0	2.5
72	1	6/24	6/9	-0.25	0	0	-0.25	0	0	2.5		-0.25	0	0	-0.25	0	0	2.5
26	2	6/9	6/9	-0.25	0	0	-0.5	0	0	0		-0.25	0	0	-0.5	0	0	0
18	2	6/9	6/6	0.25	0	0	0.25	0	0	0		0.25	0	0	0.25	0	0	0
72	1	6/9	6/9	0.25	0	0	0	0	0	2.5		0.25	0	0	0	0	0	2.5
19	1	6/9	6/9	-0.25	0	0	-0.25	0	0	0		-0.25	0	0	-0.25	0	0	0
18	2	6/9	6/9	-0.25	0	0	-0.25	0	0	0		-0.25	0	0	-0.25	0	0	0
19	2	6/12	6/9	0.75	0	0	0.75	0	0	0		0.75	0	0	0.75	0	0	0
48	2	6/9	6/9	0.25	-0.25	120	0.25	-0.25	120	1.75		0.25	0	120	0.25	-0.25	120	1.75
19	2	6/48	6/48	-4.75	0	0	-4.75	0	0	0		-4.5	0	0	-4.75	0	0	0
18	1	6/9	6/9	-0.25	0	0	-0.25	0	0	0		-0.25	0	0	-0.25	0	0	0
48	2	6/9	6/9	-0.25	-0.25	60	-0.25	0	0	1.75		-0.25	-0.25	60	-0.25	0	0	1.75
70	1	6/18	6/36	-1.5	-2	115	-3.5	-2	115	0		-1	-2	115	-3.5	-2	115	0
21	1	6/6	6/6	0	0	0	0	0	0	0		0	0	0	0	0	0	0
54	1	6/9	6/9	-0.5	0	0	0.25	-0.25	90	2		-0.5	0	0	0.25	-0.25	90	2
47	1	6/9	6/9	0.25	-0.25	60	0.5	-0.25	60	1.75		0.25	-0.25	60	0.5	-0.25	60	1.75
40	1	6/9	6/9	-0.25	-0.25	180	-0.25	-0.25	180	1		-0.25	-0.25	180	-0.25	-0.25	180	1
40	1	6/9	6/9	-0.25	0	90	-0.25	0	90	0		-0.25	0	90	-0.25	0	90	0
15	1	6/6	6/6	0	0	0	0	0	0	0		0	0	0	0	0	0	0
42	2	6/9	6/9	-0.25	-0.25	105	0.25	-0.25	105	1.25		-0.25	-0.25	105	0	-0.25	105	1.25
48	2	6/12	6/12	-0.75	0	0	-0.75	0	0	1.5		-0.75	0	0	-0.75	0	0	1.5
19	2	6/9	6/9	-0.25	0	0	-0.25	0	0	0		-0.25	0	0	-0.25	0	0	0
44	2	6/9	6/9	-0.25	0	0	-0.25	0	0	1.5		-0.25	0	0	-0.25	0	0	1.5
73	2	6/24	6/24	-3.5	0	0	-3.5	0	0	2		-3.5	0	0	-3.5	0	0	2
78	1	6/12	6/12	0	-1.5	90	0	-1.5	90	2.5		0	-1	90	0	-1	90	2.5
62	2	6/9	6/9	-0.25	-0.25	75	-0.5	-0.25	75	2.5		-0.25	-0.25	75	-0.5	-0.25	75	2.5
43	2	6/9	6/9	-0.5	0	0	-0.75	-0.25	120	1.25		-0.5	0	0	-0.75	-0.25	120	1.25
48	2	6/9	6/9	-0.25	-0.25	90	-0.25	-0.25	90	1.75		-0.25	-0.25	90	-0.25	-0.25	90	1.75
34	2	6/12	6/12	-0.75	-0.25	150	-0.75	-0.25	135	0		-0.75	-0.25	150	-0.75	-0.25	135	0
32	1	6/9	6/9	0.5	-0.25	180	0.5	-0.25	180	0		0.5	0	0	0.5	-0.25	180	0
